# Supplementary material for: Impact of human-derived hemoglobin based oxygen vesicles as a machine perfusion solution for liver donation after cardiac death in a pig model
Source: PLoS One. 2019 Dec 11;14(12):e0226183. doi: 10.1371/journal.pone.0226183 (PMC6905570; doi:10.1371/journal.pone.0226183)
Supplement: S1 Dataset — (XLSX) [file pone.0226183.s001.xlsx]

## Sheet: MP流動動態
								HMP 1	HMP 2	HMP 3	HMP 4	HMP 5	SNMP 1	SNMP 2	SNMP 3	SNMP 4	SNMP5	SNMP+HbV 1	SNMP+HbV 2	SNMP+HbV 3	SNMP+HbV 4	SNMP+HbV 5
		HMP		SNMP		SNMP with HbV
	Time	AVERAGE	STDEV+D1D13:D40	AVERAGE	STDEV	AVERAGE	STDEV
PV pressure [mmHg]	0	4.821	2.58992	3.572	0.827599	6.379	2.37894	6.9	8.3	3.1	2.7	3.105	4.2	4.1	4.1	2.3	3.16	7	9.9	3.34	5.755	5.9
	30	3.831	2.08034	2.956	0.935778	6.197	3.97607	5.4	6.6	1.9	2.1	3.155	4	3.6	3.2	1.8	2.18	5.5	13.2	3.575	4.2	4.51
	60	3.708	1.74508	2.809	0.720871	5.484	3.75854	4.5	5.7	2	4.6	1.74	3.2	3.7	3	2	2.145	4.9	12.1	3.075	3.79	3.555
	90	4.202	1.59076	3.006	0.752449	5.347	3.67531	4.4	6	2	5.3	3.31	3.7	3.8	3	2.1	2.43	4.8	11.8	2.96	3.905	3.27
	120	4.302	2.07546	2.967	0.686801	5.191	3.70102	4.5	5.7	1.7	6.8	2.81	3.4	3.8	3.1	2.2	2.335	4.5	11.7	2.885	3.915	2.955
	150	4.256	2.20877	2.843	0.823556	5.099	3.75182	4.7	4.6	1.4	7.4	3.18	3.1	4	3	1.9	2.215	4.4	11.7	2.83	3.78	2.785
	180	3.077	1.61071	2.941	0.769029	4.935	3.75301	4.4	5.2	1.6	2.1	2.085	3.5	3.8	3.1	2	2.305	4.3	11.5	2.775	3.78	2.32
	210	3.344	1.65217	2.875	0.825757	4.947	3.73404	4.5	5.3	1.3	2.1	3.52	3.3	3.7	3.4	1.9	2.075	4.2	11.5	2.845	3.8	2.39
	240	3.332	1.68941	2.905	0.863206	4.954	3.73621	5.1	4.6	1.1	2.1	3.76	2.9	4	3.5	2	2.125	4.3	11.5	2.775	3.775	2.42
HA pressure [mmHg]	0	64.794	23.6789	48.715	12.1727	67.711	32.4317	72.8	82.8	70	23.3	75.07	61.3	57.7	30.1	48.4	46.075	36.8	79.8	110.415	33.445	78.095
	30	47.433	12.3676	31.883	13.346	30.732	8.55313	50	54.8	43.4	28.4	60.565	21.8	25	20.6	41.7	50.315	22.3	27.5	33.225	26.295	44.34
	60	42.881	7.07284	29.069	12.179	23.132	3.37312	43.2	47.1	37.1	34.9	52.105	19.6	22	19.1	41.1	43.545	20.2	22.8	24.59	19.97	28.1
	90	39.703	5.41835	28.909	13.8867	22.103	3.40587	38.8	42.2	33.4	36.6	47.515	19.9	24.2	20.3	53.2	26.945	19.5	21.3	23.475	18.935	27.305
	120	38.413	5.3693	29.397	14.5025	20.003	5.68675	36.9	40.8	32.1	36	46.265	20.1	22.7	19.7	54.2	30.285	19.2	11.7	23.225	18.94	26.95
	150	39.243	7.62304	29.768	13.2857	20.203	5.79506	34.4	48.7	30.7	36.8	45.615	20.4	22.1	23.6	52.6	30.14	18.9	11.7	23.525	19.685	27.205
	180	35.879	4.67298	33.73	15.2924	20.552	6.23436	32.6	41	30.1	35.7	39.995	20.5	24	27.6	58.4	38.15	18.7	11.5	23.855	20.46	28.245
	210	35.285	5.60891	35.127	15.6554	20.944	6.496	31.8	34.5	29.3	36.9	43.925	20.4	21.5	33.8	58.2	41.735	18.7	11.5	24.485	21.22	28.815
	240	34.908	4.36364	37.37	17.0806	21.683	7.25502	31.4	35.1	30	37.3	40.74	20.3	22.8	36.3	61.7	45.75	18.6	11.5	25.925	21.8	30.59
Oxy consumption (mg/min/100g liver)	0	19.2997	10.3195	42.1954	8.36692	42.8168	21.0367	22.0786	26.7526	28.1826	16.8525	2.63232	45.0121	51.0646	40.1963	45.7932	28.9107	37.2486	77.8938	40.5309	37.3602	21.0507
	30	15.2674	1.08462	45.7746	5.99217	51.4383	19.679	15.4979	16.2648	16.0922	14.9008	13.5813	49.0515	47.572	52.117	43.5491	36.5835	55.2118	83.8369	36.3263	36.724	45.0927
	60	16.8393	2.73888	42.5934	5.96346	51.1183	21.4372	19.4131	19.0611	14.6293	17.807	13.2862	47.3679	41.145	49.6452	40.0291	34.7797	54.3207	87.2049	39.2966	35.2939	39.4756
	90	18.0653	4.65941	41.9491	6.08957	50.9863	21.127	24.8501	20.3335	14.8731	17.1717	13.0981	46.2587	37.4102	50.3818	39.3309	36.3641	50.7526	87.3676	43.0852	37.3124	36.4139
	120	16.6755	4.30671	40.7331	6.16913	50.2841	21.6082	23.0901	18.5382	13.1039	16.0173	12.6277	45.2684	35.9379	48.9087	39.0668	34.4838	49.4006	87.5303	43.0343	37.0068	34.4488
	150	15.864	3.29949	39.9151	6.07494	49.9912	21.978	21.4385	15.7935	14.5951	14.7186	12.7746	43.2879	35.1729	48.614	38.6191	33.8815	51.0324	87.3676	42.2584	35.9705	33.3273
	180	13.6073	2.55813	39.4109	5.65759	48.6397	22.6093	15.8409	14.9094	9.57053	15.0969	12.6188	42.1562	33.6254	47.56	38.8012	34.9114	47.8884	87.5303	41.2493	34.7374	31.7934
	210	12.2219	4.08323	39.0741	5.60771	47.6314	23.0157	15.4979	13.8477	5.46157	14.8668	11.4358	40.7416	32.6903	47.5828	38.332	36.0239	46.7259	87.1435	40.6449	33.8382	29.8044
	240	12.3295	2.91787	38.5659	4.75085	47.9131	23.5227	14.723	13.7506	7.89461	14.4351	10.8443	39.7928	32.6323	45.4299	38.924	36.0505	50.5391	87.5303	38.9955	32.2605	30.2403

## Sheet: MP　逸脱酵素
								HMP 1	HMP 2	HMP 3	HMP 4	HMP 5	SNMP 1	SNMP 2	SNMP3	SNMP 4	SNMP 5	SNMP+HbV 1	SNMP+HbV 2	SNMP+HbV 3	SNMP+HbV 4	SNMP+HbV 5
		HMP		SNMP		SNMP+HbV
	Time	AVERAGE	STDEV	AVERAGE	STDEV	AVERAGE	STDEV
AST [IU/L]	0	1212.6	758.009	1151.6	941.812	341	280.9	913	783	2440	1407	520	1830	720	773	2390	45	800	320	320	225	40
	10	1578.4	533.688	1634.75	493.495	466.667	178.979	1530	1232	2510	1360	1260	2000	1530	979	2030		510	270	620
	30	1786.8	718.812	1844	512.279	1373	972.481	1880	1244	3000	1410	1400	2150	1580	1080	2350	2060	1010	380	830	2855	1790
	60	1958.6	783.664	1972.4	593.371	1561	1080.21	1810	1333	3290	1440	1920	2190	1660	1092	2540	2380	1110	430	1040	3205	2020
	90	1921.2	801.684	1982	660.053	1580	1096.59	1890	1306	3300	1450	1660	2170	1540	1070	2580	2550	1100	450	1050	3255	2045
	120	2020.6	871.376	2072.6	692.184	1666	1206.31	2090	1353	3500	1510	1650	2090	1770	1073	2720	2710	1180	480	1030	3565	2075
	150	2070.2	937.022	1995.4	658.787	1620	1156.79	2030	1391	3690	1520	1720	2230	1650	1047	2750	2300	1250	490	960	3465	1935
	180	2098.2	922.915	2095.2	767.773	1652	1141.83	2140	1401	3670	1520	1760	2210	1630	1046	2950	2640	1280	520	1010	3460	1990
	210	2278	941.977	2072.4	734.792	1666	1135.14	2440	1680	3860	1650	1760	2210	1610	1072	2890	2580	1350	490	1090	3475	1925
	240	2204	932.111	2148.8	725.581	1650	1005.42	2250	1400	3780	1730	1860	2350	1790	1074	2870	2660	1420	570	1080	3195	1985
LDH [IU/L]	0	1675.6	805.876	1314.2	1108.25	343	214.552	1380	1580	2700	2150	568	1970	704	965	2870	62	640	430	315	275	55
	10	2342	495.853	1882.5	534.626	455.333	148.14	2520	2630	2720	2350	1490	2230	1570	1300	2430		380	360	626
	30	2514	590.364	2238	638.725	1582.8	1110.38	2990	2420	3130	2390	1640	2400	1670	1470	2780	2870	980	530	874	3050	2480
	60	2758	429.383	2378	755.427	1742.2	1187.2	2960	2650	3390	2500	2290	2460	1690	1530	2990	3220	1140	540	1051	3335	2645
	90	2662	486.333	2448	844.524	1809.8	1268	3010	2590	3210	2550	1950	2480	1710	1530	2990	3530	1110	580	1049	3495	2815
	120	2830	596.574	2524	928.213	1861.4	1327.28	3360	2700	3460	2630	2000	2430	1790	1500	3190	3710	1210	600	957	3620	2920
	150	2860	666.896	2452	755.228	1920	1367.7	3200	2690	3760	2680	1970	2630	1800	1530	3160	3140	1320	610	970	3805	2895
	180	2886	668.977	2606	936.792	1970.6	1433.8	3390	2640	3710	2670	2020	2630	1800	1540	3440	3620	1330	640	948	3975	2960
	210	3112	758.993	2612	962.949	1948.2	1317.9	3800	2910	3870	2960	2020	2680	1810	1490	3340	3740	1380	660	1021	3680	3000
	240	3100	670.075	2704	968.184	2000.4	1340.05	3570	2930	3850	3040	2110	2850	1890	1560	3370	3850	1450	680	1032	3710	3130

## Sheet: IRM流動動態
										IRM after CS 1	IRM after CS 2	IRM after CS 3	IRM after CS 4	IRM after CS 5	IRM after HMP 1	IRM after HMP 2	IRM after HMP 3	IRM after HMP 4	IRM after HMP 5	IRM after SNMP 1	IRM after SNMP 2	IRM after SNMP 3	IRM after SNMP 4	IRM after SNMP 5	SNMP+HbV 1	SNMP+HbV 2	SNMP+HbV 3	SNMP+HbV 4	SNMP+HbV 5
		CS		HMP		SNMP		SNMP+HbV
	Time	AVERAGE	STDEV	AVERAGE	STDEV	AVERAGE	STDEV	AVERAGE	STDEV
PV pressure [mmHg]	0	11.171	7.85926	6.675	3.598	7.951	1.48619	10.482	1.51626	24	13.5	6.4	6.4	5.555	5.6	5.9	13	4.5	4.375	9.8	5.9	7.7	8.9	7.455	10.3	8.8	10.125	12.96	10.225
	30	19.788	17.1178	6.826	2.33632	8.572	1.9695	13.127	5.95049	49.6	6.8	17.7	11.5	13.34	8.3	8.3	3.1	8.5	5.93	10.5	5.3	9.2	9.4	8.46	7.8	8.6	12.845	13.65	22.74
	60	17.147	14.2436	6.609	3.84563	8.26	2.65763	9.855	3.07958	42.2	7.5	14.8	10.5	10.735	7.8	11.7	2.3	8	3.245	11.3	4.2	7.4	9.1	9.3	6.5	8	12.785	13.45	8.54
	90	15.741	13.8889	6.614	4.84288	8.012	3.17533	9.056	2.53375	40.4	7.2	12	9.6	9.505	7.4	13.1	1.5	8.9	2.17	12.8	4.1	7.4	8.8	6.96	6.5	8	11.74	11.8	7.24
	120	15.063	13.1085	6.924	5.3112	8.311	4.76129	8.781	2.33294	38.2	7.2	12.8	8.1	9.015	7.4	14.7	1.8	8.6	2.12	16	3.8	7.8	8.9	5.055	6.3	7.7	11.11	11.43	7.365
	0-60	5.976	8.70172	-0.066	6.45126	0.309	1.43149	-0.627	2.41191	18.2	-6	8.4	4.1	5.18	2.2	5.8	-10.7	3.5	-1.13	1.5	-1.7	-0.3	0.2	1.845	-3.8	-0.8	2.66	0.49	-1.685
	60-120	-2.084	1.33165	0.315	1.62323	0.051	3.18029	-1.074	0.810751	-4	-0.3	-2	-2.4	-1.72	-0.4	3	-0.5	0.6	-1.125	4.7	-0.4	0.4	-0.2	-4.245	-0.2	-0.3	-1.675	-2.02	-1.175
	0-120	3.892	7.43998	0.249	7.54495	0.36	3.46309	-1.701	1.88638	14.2	-6.3	6.4	1.7	3.46	1.8	8.8	-11.2	4.1	-2.255	6.2	-2.1	0.1	0	-2.4	-4	-1.1	0.985	-1.53	-2.86
PV pressure transition rate [-]	0	1	0	1	0	1	0	1	0	1	1	1	1	1	1	1	1	1	1	1	1	1	1	1	1	1	1	1	1
	30	1.90686	0.864374	1.27434	0.616038	1.07111	0.111178	1.25608	0.571102	2.06667	0.503704	2.76562	1.79688	2.40144	1.48214	1.40678	0.238462	1.88889	1.35543	1.07143	0.898305	1.19481	1.05618	1.13481	0.757282	0.977273	1.26864	1.05324	2.22396
	60	1.6399	0.657235	1.21446	0.748307	1.01918	0.204867	0.935178	0.235038	1.75833	0.555556	2.3125	1.64062	1.93249	1.39286	1.98305	0.176923	1.77778	0.741714	1.15306	0.711864	0.961039	1.02247	1.24748	0.631068	0.909091	1.26272	1.03781	0.835208
	90	1.46055	0.535128	1.22619	0.912326	0.976888	0.218042	0.863645	0.20621	1.68333	0.533333	1.875	1.5	1.71107	1.32143	2.22034	0.115385	1.97778	0.496	1.30612	0.694915	0.961039	0.988764	0.933602	0.631068	0.909091	1.15951	0.910494	0.708068
	120	1.4027	0.551257	1.26942	0.975073	0.993555	0.397032	0.837234	0.184129	1.59167	0.533333	2	1.26562	1.62286	1.32143	2.49153	0.138462	1.91111	0.484571	1.63265	0.644068	1.01299	1	0.678068	0.61165	0.875	1.09728	0.881944	0.720293
	180	0.639901	0.657235	0.214465	0.748307	0.0191843	0.204867	-0.0648217	0.235038	0.758333	-0.444444	1.3125	0.640625	0.932493	0.392857	0.983051	-0.823077	0.777778	-0.258286	0.153061	-0.288136	-0.038961	0.0224719	0.247485	-0.368932	-0.0909091	0.262716	0.0378086	-0.164792
	210	-0.237204	0.142386	0.054955	0.288932	-0.025629	0.373751	-0.0979438	0.0678989	-0.166667	-0.0222222	-0.3125	-0.375	-0.309631	-0.0714286	0.508475	-0.0384615	0.133333	-0.257143	0.479592	-0.0677966	0.0519481	-0.0224719	-0.569416	-0.0194175	-0.0340909	-0.165432	-0.155864	-0.114914
	240	0.402697	0.551257	0.26942	0.975073	-0.00644474	0.397032	-0.162766	0.184129	0.591667	-0.466667	1	0.265625	0.622862	0.321429	1.49153	-0.861538	0.911111	-0.515429	0.632653	-0.355932	0.012987	0	-0.321932	-0.38835	-0.125	0.097284	-0.118056	-0.279707
HA pressure [mmHg]	0	123.369	28.3662	50.362	15.636	86.32	56.1079	96.659	42.5203	76.7	136.8	143.1	143.9	116.345	34.9	40.3	64.5	42.4	69.71	51	66.4	67.6	186	60.6	25.1	138.9	101.785	110.755	106.755
	30	207.132	29.5463	111.16	27.5289	158.366	69.8354	139.684	72.374	209.4	164.1	244	197.5	220.66	81.9	101.3	94.3	128.5	149.8	125.9	158.3	131.6	277.4	98.63	20.2	170.9	186.81	123.965	196.545
	60	219.998	27.1364	143.226	62.794	167.529	55.5011	149.686	81.1252	217.4	198.7	259.4	232.4	192.09	94	124.1	128.3	116.7	253.03	121.9	175.8	118.8	255.8	165.345	19.5	170.2	231.645	133.09	193.995
	90	195.618	18.1203	137.446	63.8536	149.234	39.4062	152.624	79.7589	179.3	209.5	219.6	189.7	179.99	93.9	103	121.8	118.7	249.83	115.8	175.4	106.2	199.8	148.97	18.8	183	230.62	155.175	175.525
	120	168.045	24.7942	142.167	72.8706	140.196	39.8786	144.998	75.1822	157.5	195.2	193.2	139.9	154.425	112.7	95.4	117.3	113.8	271.635	94.6	162.2	105.6	190.6	147.98	18.8	177.3	218.66	157.27	152.96
	180	96.629	31.7708	92.864	51.4631	81.209	24.9282	53.027	54.6009	140.7	61.9	116.3	88.5	75.745	59.1	83.8	63.8	74.3	183.32	70.9	109.4	51.2	69.8	104.745	-5.6	31.3	129.86	22.335	87.24
	210	-51.953	33.3992	-1.059	20.269	-27.333	21.9181	-4.688	24.3832	-59.9	-3.5	-66.2	-92.5	-37.665	18.7	-28.7	-11	-2.9	18.605	-27.3	-13.6	-13.2	-65.2	-17.365	-0.7	7.1	-12.985	24.18	-41.035
	240	44.676	31.3671	91.805	62.4651	53.876	37.6361	48.339	44.1284	80.8	58.4	50.1	-4	38.08	77.8	55.1	52.8	71.4	201.925	43.6	95.8	38	4.6	87.38	-6.3	38.4	116.875	46.515	46.205
HA pressure transition rate [-]	0	1	0	1	0	1	0	1	0	1	1	1	1	1	1	1	1	1	1	1	1	1	1	1	1	1	1	1	1
	30	1.78077	0.596847	2.30039	0.571563	1.98367	0.437604	1.36617	0.458317	2.73012	1.19956	1.7051	1.37248	1.8966	2.3467	2.51365	1.46202	3.03066	2.1489	2.46863	2.38404	1.94675	1.4914	1.62756	0.804781	1.23038	1.83534	1.11927	1.84108
	60	1.87313	0.552408	2.82881	0.598648	2.17978	0.589454	1.45938	0.587708	2.83442	1.45249	1.81272	1.61501	1.65104	2.69341	3.0794	1.98915	2.75236	3.62975	2.3902	2.64759	1.7574	1.37527	2.72847	0.776892	1.22534	2.27583	1.20166	1.8172
	90	1.6538	0.39397	2.70362	0.60635	2.00312	0.658772	1.4755	0.550287	2.33768	1.53143	1.53459	1.31828	1.54704	2.69054	2.55583	1.88837	2.79953	3.58385	2.27059	2.64157	1.57101	1.07419	2.45825	0.749004	1.31749	2.26576	1.40107	1.64419
	120	1.42599	0.392152	2.79914	0.798551	1.86529	0.605089	1.4053	0.500069	2.05346	1.4269	1.3501	0.972203	1.3273	3.22923	2.36725	1.8186	2.68396	3.89664	1.8549	2.44277	1.56213	1.02473	2.44191	0.749004	1.27646	2.14825	1.41998	1.43281
	180	0.873134	0.552408	1.82881	0.598648	1.17978	0.589454	0.459384	0.587708	1.83442	0.452485	0.812718	0.61501	0.651038	1.69341	2.0794	0.989147	1.75236	2.62975	1.3902	1.64759	0.757396	0.375269	1.72847	-0.223108	0.225342	1.27583	0.201661	0.817198
	210	-0.447141	0.292789	-0.0296779	0.472985	-0.314494	0.138813	-0.0540821	0.223862	-0.780965	-0.0255848	-0.462614	-0.642808	-0.323735	0.535817	-0.712159	-0.170543	-0.0683962	0.266891	-0.535294	-0.204819	-0.195266	-0.350538	-0.286551	-0.0278884	0.0511159	-0.127573	0.21832	-0.384385
	240	0.425993	0.392152	1.79914	0.798551	0.86529	0.605089	0.405302	0.500069	1.05346	0.426901	0.350105	-0.0277971	0.327302	2.22923	1.36725	0.818605	1.68396	2.89664	0.854902	1.44277	0.56213	0.0247312	1.44191	-0.250996	0.276458	1.14825	0.419981	0.432813

## Sheet: IRM逸脱酵素
										IRM after CS 1	IRM after CS 2	IRM after CS 3	IRM after CS 4	IRM after CS 5	HMP IRM 1	HMP IRM 2	HMP IRM 3	IRM after HMP 4	IRM after HMP 5	IRM after SNMP 1	IRM after SNMP 2	IRM after SNMP 3	IRM after SNMP 4	IRM after SNMP 5	SNMP+HbV 1	SNMP+HbV 2	SNMP+HbV 3	SNMP+HbV 4	SNMP+HbV 5
		CS		HMP		SNMP		SNMP+HbV
	Time	AVERAGE	STDEV	AVERAGE	STDEV	AVERAGE	STDEV	AVERAGE	STDEV
AST (IU/L)	0	2511.4	1329.15	799.8	285.121	737.6	476.202	507.8	186.499	1840	4000	3510	2540	667	952	691	1149	817	390	1510	554	322	440	862	297	594	473	779	396
	10	2920	1005.48	1003	341.931	962	158.171	563	106.419	2230	4220	3710	1850	2590	1149	579	1490	960	837	1137	914	768	1029		448	583	658
	30	3340	932.55	1239.2	397.807	1104	118.569	804	237.256	2600	4520	4150	2490	2940	1460	730	1780	1131	1095	1237	1046	1075	1210	952	588	717	712	1207	796
	60	3434	1038.88	1499	402.912	1213.8	174.504	911.2	220.731	2490	4710	4350	2510	3110	1620	849	1900	1416	1710	1370	1133	1139	1420	1007	809	807	787	1304	849
	90	3566	1115.54	1555.2	407.155	1311.6	190.092	1021.8	172.933	2420	5030	4380	2670	3330	1720	906	1990	1470	1690	1510	1308	1168	1490	1082	1020	990	843	1307	949
	120	3636	1316.39	1599.2	417.257	1407.6	229.527	1128	174.482	2330	5430	4560	2650	3210	1700	946	2050	1490	1810	1600	1390	1256	1670	1122	1110	1160	926	1398	1046
	0-60	922.6	914.521	699.2	415.929	476.2	466.348	403.4	135.356	650	710	840	-30	2443	668	158	751	599	1320	-140	579	817	980	145	512	213	314	525	453
	60-120	202	321.59	100.2	29.9366	193.8	71.7126	216.8	108.587	-160	720	210	140	100	80	97	150	74	100	230	257	117	250	115	301	353	139	94	197
	0-120	1124.6	941.119	799.4	421.443	670	478.37	620.2	131.296	490	1430	1050	110	2543	748	255	901	673	1420	90	836	934	1230	260	813	566	453	619	650
LDH (IU/L)	0	3305.6	1927.35	891.6	281.642	785	420.9	583.8	119.972	2050	3230	4730	5630	888	1017	1158	858	1000	425	1430	504	449	547	995	449	721	539	699	511
	10	3870	1019.88	997.2	236.959	925.25	122.429	654	117.784	2450	3560	4880	4850	3610	1230	869	1087	1152	648	1052	784	866	999		518	723	721
	30	4224	943.308	1259.6	296.319	1100	111.07	888.6	177.184	3140	3780	5450	4940	3810	1680	1052	1400	1240	926	1121	918	1160	1210	1091	640	921	809	1116	957
	60	4506	1085.88	1576	210.666	1292.2	134.031	1093.4	193.164	3140	4010	5710	5520	4150	1910	1330	1520	1590	1530	1430	1081	1300	1380	1270	1111	989	903	1410	1054
	90	4774	1050.78	1716	289.966	1472	142.899	1348.6	234.914	3330	4380	5800	5810	4550	2130	1410	1600	1890	1550	1610	1290	1370	1610	1480	1630	1280	993	1410	1430
	120	4900	1095.06	1810	287.663	1604	131.453	1523.2	349.802	3400	4720	6050	5890	4440	2200	1490	1670	2010	1680	1600	1480	1520	1820	1600	2040	1460	1056	1530	1530
	0-60	1200.4	1245.48	684.4	350.851	507.2	367.554	509.6	190.048	1090	780	980	-110	3262	893	172	662	590	1105	0	577	851	833	275	662	268	364	711	543
	60-120	394	181.742	234	119.708	311.8	115.005	429.8	326.2	260	710	340	370	290	290	160	150	420	150	170	399	220	440	330	929	471	153	120	476
	0-120	1594.4	1199.87	918.4	369.76	819	436.253	939.4	406.587	1350	1490	1320	260	3552	1183	332	812	1010	1255	170	976	1071	1273	605	1591	739	517	831	1019
pH	0	7.3766	0.145675	7.5478	0.210337	7.4488	0.150265	7.43	0.109743	7.314	7.309	7.319	7.304	7.637	7.419	7.426	7.472	7.919	7.503	7.636	7.42	7.475	7.492	7.221	7.411	7.622	7.391	7.348	7.378
	60	7.2792	0.122687	7.4512	0.19915	7.3396	0.10405	7.4184	0.15681	7.279	7.225	7.197	7.204	7.491	7.34	7.468	7.314	7.791	7.343	7.515	7.31	7.278	7.344	7.251	7.258	7.68	7.367	7.381	7.406
	120	7.1336	0.0777708	7.3436	0.217283	7.2568	0.144351	7.3436	0.123991	7.161	7.08	7.152	7.037	7.238	7.251	7.329	7.215	7.722	7.201	7.495	7.245	7.23	7.211	7.103	7.233	7.551	7.301	7.355	7.278
	0-60	-0.0974	0.0419738	-0.0966	0.0841059	-0.1092	0.0847508	-0.0116	0.0844825	-0.035	-0.084	-0.122	-0.1	-0.146	-0.079	0.042	-0.158	-0.128	-0.16	-0.121	-0.11	-0.197	-0.148	0.03	-0.153	0.058	-0.024	0.033	0.028
	60-120	-0.1456	0.0756227	-0.1076	0.0319343	-0.0828	0.0553236	-0.0748	0.0517368	-0.118	-0.145	-0.045	-0.167	-0.253	-0.089	-0.139	-0.099	-0.069	-0.142	-0.02	-0.065	-0.048	-0.133	-0.148	-0.025	-0.129	-0.066	-0.026	-0.128
	0-120	-0.243	0.0987218	-0.2042	0.0793832	-0.192	0.0690941	-0.0864	0.0662367	-0.153	-0.229	-0.167	-0.267	-0.399	-0.168	-0.097	-0.257	-0.197	-0.302	-0.141	-0.175	-0.245	-0.281	-0.118	-0.178	-0.071	-0.09	0.007	-0.1
Lac [mmoL/L]	0	5.422	0.22709	4.828	0.401522	5.82	0.725017	5.534	0.822119	5.13	5.68	5.37	5.31	5.62	4.93	4.18	4.77	5.25	5.01	6.89	6.06	5.56	5.67	4.92	6.49	6.21	5.39	5.11	4.47
	60	8.57	0.405894	5.696	0.524767	6.415	0.525706	6.302	1.29681	8.28	8.91	8.4	9.09	8.17	5.56	4.89	6.29	5.97	5.77		6.56	7.06	6.22	5.82	4.77	7.87	5.51	7.39	5.97
	120	11.512	0.731758	7.442	0.672547	7.41	0.448163	7.088	2.6571	10.87	12.11	10.64	12.28	11.66	6.91	6.56	8.02	7.68	8.04	7.95	6.8	7.73	7.34	7.23	3.33	10.22	5.87	8.76	7.26
	0-60	3.148	0.440931	0.868	0.367519	0.8625	0.460751	0.768	1.59904	3.15	3.23	3.03	3.78	2.55	0.63	0.71	1.52	0.72	0.76		0.5	1.5	0.55	0.9	-1.72	1.66	0.12	2.28	1.5
	60-120	5.46	1.71977	2.614	0.516749	1.7225	0.710276	1.554	2.97187	2.59	6.43	5.27	6.97	6.04	1.98	2.38	3.25	2.43	3.03		0.74	2.17	1.67	2.31	-3.16	4.01	0.48	3.65	2.79
	0-120	6.09	0.6495	2.614	0.516749	1.59	0.682752	1.554	2.97187	5.74	6.43	5.27	6.97	6.04	1.98	2.38	3.25	2.43	3.03	1.06	0.74	2.17	1.67	2.31	-3.16	4.01	0.48	3.65	2.79
